# Supplementary material for: Bioassay-Guided Isolation of cis-Clerodane Diterpenoids and Monoglycerides from the Leaves of Solidago gigantea and Their Antimicrobial Activities
Source: Plants (Basel). 2025 Jul 11;14(14):2152. doi: 10.3390/plants14142152 (PMC12300610; doi:10.3390/plants14142152)
Supplement: Supplementary file 1 [file plants-14-02152-s001.zip]

Archive with 1 entries (1 files):
- plants-3731490-supplementary.pdf
